# Supplementary material for: Intestinal epithelial adaptations to vertical sleeve gastrectomy defined at single-cell resolution
Source: Genomics. Author manuscript; Available in PMC 2024 Mar 22. (PMC10959023; doi:10.1016/j.ygeno.2024.110805)
Supplement: Supplemental Table 1 [file NIHMS1969625-supplement-Supplemental_Table_1.xlsx]

## Sheet: Top100
Supplementary Table 1: Top 100 enriched genes in each cluster compared to all other clusters, as determined by the `FindAllMarkers` function in Seurat (filtered by a log2 fold change of at least 0.50 via MAST)
Enterocyte					Early Progenitor	Immune		Enterocyte	Late Progenitor	Stem	Goblet	Enterocyte	Paneth	Goblet	Enterocyte	Tuft	EEC	Enterocyte
0	1	2	3	4	5	6	7	8	9	10	11	12	13	14	15	16	17	18
Reg3b	Gm26917	Apoc2	Pmp22	Gsta1	Dmbt1	AY036118	Gzma	Cd74	Hist1h1b	Olfm4	Agr2	Ada	Defa30	Fcgbp	Ifit1	Krt18	Chgb	Pla2g4c
Reg3g	Gm42418	Apoc3	Clca4a	Reg3a	Pycard	Ccdc152	Ccl5	Plb1	Hmgb2	Clca3b	Spink4	Ly6m	Defa24	Muc2	Isg15	Kctd12	Sct	Sprr2a3
Gsta1	Lars2	Rbp2	Enpp3	Fabp1	Lgals2	mt-Nd6	Rgs1	H2-Aa	Mki67	Slc12a2	Tff3	Clca4a	AY761184	Clca1	Ifit1bl1	Cd24a	Chga	Gsdmc4
Plac8	mt-Atp8	Guca2b	Selenop	Reg1	Gpx1	Ugt1a1	Cd7	Reg3g	Top2a	Npm1	Zg16	Slc28a2	Lyz1	Zg16	Rnf213	Rgs13	Cpe	AA467197
Reg3a	Plb1	Leap2	Apoa4	Mgst1	Rps2	Sis	Gzmb	Reg3b	Ptma	Ptma	Fcgbp	Nt5e	Itln1	Tff3	Ddx60	Dclk1	Neurod1	Gpx2
Lypd8	mt-Nd5	Gm5485	Clca4b	Plac8	Krt19	Mgam	Fcer1g	H2-Eb1	Stmn1	Cps1	Muc2	Pmp22	Defa17	Sytl2	Oasl2	Lrmp	Pcsk1	Gsdmc2
Fabp1	Maf	Cyp3a11	Ahnak	Aldh1a1	Hspd1	Gm42418	Cd3g	H2-Ab1	H2afz	Hsp90ab1	Ccl6	Lama3	Gm7861	Gm1123	Stat1	Fyb	Map1b	Car4
2210407C18Rik	Naip6	Fabp2	Mxd1	Gstm3	Rps8	Dpp4	Ptprc	Fabp2	Ube2c	Ncl	Clca1	Abhd2	Defa21	Fer1l6	Parp14	Hck	Cacna1a	Gpx1
Tstd1	Slc5a1	Ms4a10	Krt20	Mgst3	Rps18	Gzma	AW112010	Enpp7	Hmgb1	Gas5	Selenom	Enpp3	Gm14851	Txndc5	Ifit1bl2	Avil	Pam	Prdx1
Rbp2	mt-Nd4l	Ace	Slc6a8	Akr1c19	Rps17	Ccl5	Nkg7	Fabp6	Tuba1b	Rps2	Klk1	S100a6	Defa22	Myo5c	Fabp6	Sh2d6	Cacna2d1	Reg1
Ckmt1	Mgam	Lct	Apoc2	Gpx1	Rpl14	Lars2	Tyrobp	Tmigd1	Hist1h3c	Rpl12	Txndc5	Sfn	Ang4	Hepacam2	Ifit3	Atp2a3	Cnot6l	Cd55
Ccl25	C530008M17Rik	Cyp3a25	Plec	Tstd1	Rpl32	Ptprc	Tmsb4x	Igkc	Cenpf	Ifitm2	Smim6	Apoa4	Defa29	Neat1	Irf7	Eppk1	Aplp1	Cox5a
Glod5	Ggt1	Prxl2a	Slc6a19	Acaa2	Rpl12	Fcer1g	Cd52	Mgat4c	Hist1h2ae	Rpl3	Guca2a	Dnpep	Defa3	Galnt7	Herc6	Alox5ap	Cplx2	Mgat4c
Adh6a	Naip5	Ephx2	Abhd2	Oat	Hspe1	Cd7	Cd3e	Spink1	Hist1h1e	Rps19	Rep15	Slc23a4	Defa36	Qsox1	Xdh	Ptpn18	Rimbp2	Atp5g1
Tm4sf5	Myo15b	Fabp1	Cyp3a11	Ccl25	Rpl13	Tyrobp	Srgn	Dpp4	Ccdc34	Stmn1	Krt18	Dsp	Clps	Bcas1	Dtx3l	Trpm5	Golim4	Chchd10
Arg2	mt-Co1	Spink1		Arg2	Rpl8	Cd52	Cd8a	Xpnpep2	Tubb5	Rpsa	Fxyd3	Krt20	Mptx2	Gcnt3	Ifi27l2b	Itpr2	Rev3l	Oxct1
Cda	Slc25a37	Pck1	Slc15a1	Adh1	Ppia	Cyp3a11	Bcl2	Slc51a	Birc5	Rps18	Ccl9	Tm4sf4	Defa26	Agr2	Gda	Reep5	Nbea	Aldoa
Mgst1	Igsf9	Mme	Lars2	Rdh7	Rps26	Laptm5	Trbc2	Guca2a	Clca3b	Rpl27a	Lgals2	Cldn4	Mmp7	Muc3a	Oasl1	Tmem176b	Vwa5b2	Ldha
Bcl2l15	Cyb5r3	Cubn	Cdhr2	Prpsap1	Rpl3	Apob	Gimap4	Slc51b	Cps1	Hmgcs2	Hepacam2	Mxd1	Gm15292	5330417C22Rik	Lgals9	Aldh2	Pclo	2210407C18Rik
Maoa	mt-Co3	Dnase1	Apoa1	Cda	Rps12	Trbc2	Ctsw	Crip1	Nucks1	Rpl14	Dnajc10	Lmo7	Defa5	Gm609	Ifih1	Skap2	Pax6	Duox2
Mgst3	Slc43a2	Hpgd	Apoc3	Lypd8	Rpsa	Coro1a	Itgae	Mep1a	Hist1h4d	Rpl32	Galnt7	Plec	Pnliprp2	2010001K21Rik	Igtp	Snrnp25	Gnao1	Me1
Fth1	Pigr	Slc2a2	Alpi	Ppa1	Rpl27a	Clca4b	Ikzf2	Anpep	Hspd1	Hspd1	Asph	Ahnak	Gm15293	Mfsd7a	Upp1	Tmem176a	Ddc	Dbi
Aldh1a1	Mlxipl	Slc5a4b	Bco1	Chchd10	Rps27a	Ighm	Cd3d	Mep1b	Ncl	Rps26	5330417C22Rik	Ifrd1	Defa20	Rrbp1	Trim12a	Myo1b	Ptprn2	Ckb
Cox7a1	Myh14	Adh6a	Klf4	Fth1	Hmgcs2	Igkc	Klrd1	Clca4b	Ran	Rps20	Creb3l1	Serpinb1a	Defa23	Ern2	Samhd1	Ptpn6	Insm1	Casp3
Il18	Anpep	Akr1c19	Gda	Gsta4	Rps6		Mbnl1	Cyp4f14	Anp32b	Kcnq1ot1	Pdia6	Pgm2	Reg4	Atp2a3	Psmb8	Strip2	AC149090.1	Uqcr11
Guca2b	Reg3g	Crip1	Pck1	Pccb	Rpl15		Xcl1	Ace2	Pclaf	Rps8	Qsox1	Neat1	Nupr1	Slc12a8	Apoc2	Sox9	Rfx6	Gsr
Rdh7	Enpep	Adh1	Slc27a4	Aadac	Tfrc		Lcp1	Lap3	Smc4	Eef1b2	Krt7	Myo15b	Samd5	P2rx4	Zbp1	Pygl	Kcnb2	Fabp1
Cyb5a	Cobl	Plac8	Myo15b	Cbr1	Rpl10a		Nr4a2	Cd79a	Npm1	Rpl13	Stard10	4930539E08Rik	Defa35	Mcf2l	Cyp3a11	Sh2d7	Scg3	Ndufb10
Reg1	D5Ertd579e	Aldob	H2-K1	Krt19	Rpl11		Ptpn22	Clec2h	Cenpe	Rps17	Dynll1	Lgals3	Defa34	Rep15	Lgals3bp	Ehf	Fam183b	Cox8a
Tm4sf20	Dpyd	Ace2	Npc1l1	Cox5a	Rps3a1		Itga1	Dpep1	Csrp2	Rpl15	Slc12a8	Acsl3	Habp2	Odf2l	Ifi35	Plcg2	Adgrg4	Cox7a2
Ppa1	Chd3	Cyp2b10	Xdh	Anxa13	Rpl5		Arhgdib	Calm1	Set	Rack1	Sytl2	Pmepa1	5330417C22Rik	Mlph	Parp12	Ltc4s	Cadps	Uqcr10
Me2	mt-Atp6	Mdh1	B2m	Maob	Rpl6		Laptm5	Ebf1	Hspe1	Rpl36a	Rnase4	Muc3	Tmed6	Ano7	Ddx58	Nebl	Fabp5	Cox5b
Gna11	Myo7b	Aldh1a1	Asah2	Ces2a	Rpl9		Coro1a	Slc5a8	Ranbp1	Rps9	Rnase1	Utp14b	Defa28	Clmn	Apol7a	Spib	Isl1	Ndufb8
Sis	mt-Nd2	Prap1	Rfk	Cox7a1	Cps1		Cd160	Pdzk1	Nusap1	Rpl10a	Tmsb10	Slc25a22	Nucb2	Klk1	Trim30a	Clmn	Prnp	Ndufc1
Khk	Gda	Cyp4v3	Bst1	Casp6	Rpl22		Ccl4	Pepd	Smc2	Hspe1	Gm1123	Lamb3	2010007H06Rik	Lypd8	Apol10a	Pik3r5	Scgn	Pgam1
Mdh2	Pls1	Prdx5	mt-Co1	Nlrp6	Car4		Il2rb	Pls1	Tmpo	Rps13	Tm9sf3	Tut7	Asph	Galnt12	Sp100	Ly6g6f	Peg3	Atp5j2
Cox5a	Epb41l3	Cbr1	Ptprr	Uqcr11	Rpl29		Gimap3	Ezr	Cdca3	Rps3	Slc12a2	Alpi	Ggh	Krt18	Cmpk2	Bmx	Myl7	Duoxa2
Adh1	mt-Co2	Apoa4	Lgals3	Maoa	Eef1g		Rac2	Slc43a2	Dek	Rps5	Galnt12	Cd55	Tspan1	Tm9sf3	Apoc3	Bcl2l14	Scg5	Ndufb9
Dbi	Rfk	Reg3a	Raph1	Dbi	Rpl24		Ets1	Maf	Ube2s	Rps27a	Smim14	Apob	Bambi	Mia3	B2m	Galk1	Celf3	Fth1
Aprt	Dgat1	Tm4sf5	Creb3l3	Retsat	Aldh1b1		Runx3	Xpnpep1	Snrpg	Rpl5	Gcnt3	S100a11	Rab3d	Kcnk6	Parp9	Rgs22	Hmgn3	Txn1
Cbr1	Myo1a	Cda	Cyp3a13	Atp5g1	Phb2		Dock10	Cndp2	Cks2	Rps3a1	Bcas1	Cast	Agt	Rasa4	Sectm1b	Il13ra1	Pcsk1n	Krt19
Ms4a10	Golga4	Pdzk1	Ezr	Cyb5a	Rplp0		Trbc1	Aspa	Rbm3	Rpl6	Mmp7	Nckap5	Acvr1c	Ccl6	Xaf1	Inpp5j	Snap25	Pycard
Mogat2	Xdh	Fmo5	Cubn	Prdx1	Rpl27		H2-Q7	2200002D01Rik	Cdca8	Rps7	Tpsg1	Selenop	Mlph	Cpd	Rsad2	Alox5	Nisch	Ndufb5
Maob	Ano6	Cyp2d26	Espn	Glod5	Rps19		AU020206	Fam151a	H2afx	Rps21	Tspan1	Malat1	Fxyd3	Asph	Apol9a	Krt23	Bex2	Plac8
Acsl5	Slc27a4	Sis	Sgk1	Ndufa4	Eif5a		Fgl2	Slc13a2	Prc1	Anp32b	Sec11c	Gprc5a	Qsox1	Fosb	Selenop	Hpgds	Slc18a1	Ndufc2
Ckb	Igkc	Sult1b1	Ggt1	Cox8a	Rps25		Gimap7	Acsl5	Lmnb1	Rpl17	Pdia3	Fam83b	Ccl6	Tspan1	Stat2	Plcb2	Zbtb20	Cyc1
Prdx1	Soat2	2010106E10Rik	H2-Q2	Aprt	Rpl7a		Gimap6	Guca2b	Spc24	Csrp2	Pdia5	Clu	Tent5c	Ktn1	Tent5a	Ethe1	Ids	Atp5j
Pccb	Reep6	Scp2	Dgat2	Hsd17b4	Rps13		Btg1	Ly6d	Hmgn1	Hmgn1	Cbfa2t3	Serpinb6a	Defa32	Golgb1	Eif2ak2	Matk	Itpr1	Lypd8
Mgst2	Kalrn	Cyp4f14	Ccng2	Car4	Rpl28		Trac	Iqgap2	Cenpa	Rps6	Rab27b	Lmna	Arfgef3	Spink4	Glrx	Ccdc28b	Cck	Atp5l
Anxa13	Cubn	Glud1	Cdhr5	Ckb	Rps20		Ptprcap	Prr15	Hist1h2ab	Rplp2	Wars	Epcam	Lgmn	Rab27b	2210407C18Rik	Hmx3	Myt1	Cycs
Atp1a1	Vil1	Selenop	Lct	Mgst2	Rack1		Tcrg-C1	Sis	Hist2h2ac	Rpl37	Sec61b	Ptprr	Spink4	Capn8	Samd9l	Dgki	Bex3	Egln3
Fahd1	Clic5	Fth1	Ace	Cyc1	Hsp90ab1		Shisa5	Apoa1	Kif11	Set	Atp2a3	Slc6a8	Rnase1	Dnajc10	Slc5a1	Ppp3ca	Nkx2-2	Cox6b1
Gapdh	Plec	Slc25a5	Specc1l	Ces1f	Rpl4		Dennd4a	Smim24	Hsp90aa1	Rpl11	Ramp1	Emp1	Cd24a	Ldlr	Slc2a2	Cpne3	Syt13	Micos10
Prxl2b	Asah2	Cndp2	Myo18a	Mdh2	Rpl17		Emb	Enpep	Snrpd1	Rps23	Golm1	Slc34a2	Slc12a2	Tspan8	Ace	Hmx2	Slc8a1	Uqcrh
Slc51a	Tnrc6a	Sgk1	Dsp	Cox5b	Rps3		Vps37b	Epb41l3	Snrpf	Rpl26	Ern2	Krt8	Wnt3	Hgfac	Pck1	Pik3cg	Hspa4l	Gsdmc3
Cox7a2	Ddhd2	Gda	Optn	Adh6a	Eef1b2		Trgv2	Slc25a5	Knl1	Rps16	Hspa5	Dsg2	Selenom	Fam83e	Aldob	Vdac3	Camk2b	Gapdh
Calm1	Mafb	Slc13a2	Tm4sf4	Abcd3	Rps11		Txk	Amn	Tubb4b	Impdh2	Manf	Klf4	Kif21a	Golm1	Lct	Vav1	Lcorl	Calm2
Cox8a	mt-Nd6	Nat8	Neat1	Gna11	Rps10		Hcst	Mef2c	Hist1h1d	Rpl22	Car8	Smad7	Sytl2	Hmgcs1	Mgam	Csk	Muc4	Atp5mpl
Uqcrq	Actn4	Lpgat1	Emp1	Ndufb10	C1qbp		St8sia4	Nos2	Impdh2	Rps28	Mlph	Zc3h13	Muc2	Sel1l3	Usp18	Gng13	Scg2	Rbp2
Car4	Gls	Bst1	Susd2	Pycard	Rpl21		Tmsb10	Mgam	Ccna2	Rpl18	C1galt1	Lars2	Sox9	Galnt5	Tap1	Zfhx3	Scn3a	Uqcrb
Mep1b	Prr15	Sord	Abcc2	Cox7a2	Rplp2		Fxyd5	Atp1a1	Serbp1	Rpl30	Tmed9	Marcksl1	Ramp1	Fermt1	Muc3	Pla2g4a	Phip	Ociad2
Cox7b	Npc1l1	Serf2	Max	Ckmt1	Tomm5		Prkch	Slc9a3r1	Hmmr	2410006H16Rik	Atoh1	Clic1	Fndc3b	S100a6	Ephx2	Selenom	Maged1	Uqcrq
Chp2	Cgn	Clec2h	2010106E10Rik	Atp5a1	Atp5g1		Cd244a	Mpp1	Ybx3	Rpl28	Tceal9	Itgb6	Bhlha15	Parm1	2010106E10Rik	Pou2f3	St18	Capn13
Chchd10	Pcsk5	Gpx4	Tbx3	Ndufb9	Rpl23a		Gimap1	Actb	Anp32e	Sdc4	Cracr2a	Ceacam1	Ghr	Galnt3	Nmi	Rabgap1l	Gch1	Ndufs7
Smim24	Clec2d	Atp1a1	Skil	Gm3776	Rps9		Ly6e	Ighm	Ccnb2	Rpl36	Ssr4	Creb3l3	Pglyrp1	Kcnk1	Sis	Lima1	Lgals3bp	Ndufb6
Cox4i1		Lap3	Ceacam1	Il18	Rpl13a		Prkacb	Vnn1	Snrpd2	Mif	Spdef	Lpin2	Rab15	Lrrc26	Cxcl10	Nrgn	Rph3al	0610012G03Rik
Uqcrh		Arg2	Naip5	Uqcrq	Rpl36		Lck	Gk	G3bp1	Rpl9	Fkbp11	Lhfpl2	Trp53inp1	Itga2	Rtp4	Ppp1r14c	Gng4	Mrpl34
P4hb		Cd36	Slc25a22	Mt1	Rps7		Trdc	Prdx5	Hnrnpa3	Rpl39	Dll1	Cdhr2	Tanc2	Naip6	Gbp7	Ptgs1	Gm609	Ndufab1
Atp5o		Cyb5a	Muc3	Ndufb5	Rps15a		Tcrg-C4	Cyp4v3	Hdgf	Jaml	Cd9	Specc1l	Ccpg1	Ttc39a	Guca2b	Tspan6	Gfra3	Ndufa8
Cdkn2b		Khk	Crip1	Uqcrh	Naca		Car2	Gsdmd	Hnrnpu	Rpl7	Sh3bgrl3	Fosl2	Cbfa2t3	Lgals2	H2-Q2	Ccnj	Fev	Ndufa5
Prpsap1		Abcb1a	Noct	Rbp2	Mal2		Akna	Slc15a1	Kif20b	Smoc2	Foxa3	Plek2	Rfc1	Liph	Mxd1	Asah1	Ghr	Atp5h
Ndufb9		Retsat	Chd3	Atp5j2	Rpl35		Lsp1	Anxa2	Nop58	Sox4	Hpd	Tubb2a	Hpd	Mtss1	Ace2	Siglecf	Cxxc4	Atp5o
Akr1c19		Acsl5	Creb3l2	Atp5c1	Sh2d4a		Cd96	Vil1	Nhp2	Rpl35	Lrrc26	Arl14	Cracr2a	Hk2	Anpep	Jarid2	Resp18	Cox6c
Fabp6		Rdh7	Pls1	Ndufab1	Rps5		Sh3bgrl3	Slc5a1	Snrpe	Cdca7	Mllt3	Itprid2	Smim14	Smim14	Lap3	Tuba1a	Phldb2	Atp5f1
Gstm3		Ptgr1	Slc9a3r1	Mtch2	Rpl30		Itpkb	Anxa4	Hnrnpab	Eef1g	Ostc	Tmsb4x	Tmprss2	Edem3	Mafb	Cd300lf	Rims2	Uqcrfs1
Spink1		Mt1	Lmo7	Tm4sf5	Rpl18		Tcrg-C2	Espn	Cbx5	Rpl24	Tnfaip8	Cldn7	Kit	Slc12a2	Spink1	Ahnak2	Rundc3a	Aco2
Nlrp6		Gde1	Enpp7	Fau	Rps4x		Tln1	Slc2a2	Srsf3	Rps25	Fer1l6	Slc9a2	Gm32742	Arhgef38	Apoa1	Chat	Cdkn1c	Rab5if
Cox6c		Glrx	Ace2	Atp5o	Rpl34		Fyb	Atp1b1	Hist1h2ap	Rps15	Rab15	Cdh1	Ern2	Cracr2a	Rbp2	Itprid1	Tox3	Cox7b
Cox5b		Sar1b	Treh	Khk	Oat		Ptpn18	Prss30	Cdk1	Ifitm3	Gfpt1	Cyp3a13	Mcf2l	Nipal2	Znfx1	Cd47	Marcks	Ndufs5
Enpep		Apoa1	mt-Nd5	Ms4a18	Rpl37		Akap13	Gng12	Kif23	Pabpc1	Tspan8	S100a10	Ang	Rasef	D5Ertd579e	Msi2	Abcc8	Ndufv2
Slc25a5		Dpp4	Actn4	Nme2	Rpl35a		Selplg	Rfk	Cdc20	Rbm3	Calr	Atp10b	Muc3a	Capn9	Plac8	Jmy	Pbx1	Elovl6
Atpif1		Slc5a1	Ugcg	Atp5l	Ccnd2		Rab8b	Slc7a9	Marcks	Ranbp1	C1galt1c1	Trim25	Slc1a5	Wars	Leap2	Kdm4a	Rap1gap2	Cox7c
Cyc1		Asah2	Sectm1b	Me2	Nme2		Rgs2	S100a10	Hnrnpa0	Hnrnpa1	Impad1	Ceacam20	Nipal2	Impad1	Vil1	Ypel2	Disp2	Gpi1
Prap1		Gapdh	Myh14	Cox7b	Rps15		Fyn	Mogat2	Tpx2	Hmgb1	Galnt3	Skil	Lbh	Rpn2	Mme	Gprc5c	Ppp4r2	Mrpl12
Apol10a		Cyp2j6	Fam83b	Akr1c13	Rpl26		Ikzf3	Prxl2b	Pa2g4	Rpl31	Rpn1	Apol9a	Fry	C1galt1	Oas3	Bub3	Ffar1	Atp5k
Slc51b		Phyh	Cd36	Cox7c	Rps23		Cnn2	Sectm1b	Hnrnpa1	Rpl4	Arfgef3	Slc27a4	Galnt7	Gcc2	H2-T23	Mcub	Ubl3	Tsc22d1
Atp5g3		Gsta1	Smad7	Cox6c	Rpl23		Celf2	Ms4a10	Lbr	Myb	Tsta3	Tmbim1	Pnmal2	Stard10	Optn	Adcy5	Sphkap	Gna11
Phgr1		Ftl1	Fat1	Chchd2	Rpl18a		Dapk2	Mcpt2	Racgap1	Snrpg	Tpm4	Apoa1	Grpel2	Fgfr2	Slfn2	Runx1	Camk2n1	Atp5a1
Cox6a1		Dhrs1	Ubxn2a	Ces2c	Add3		Msn	Sult1b1	Myb	Naca	Rrbp1	Ston2	Ints6l	Galnt4	Apob	Basp1	Hk2	Mpc2
Cndp2		Sectm1b	Hsd17b11	Fahd1	Rps16		Ankrd44	Glrx	Fkbp4	Gm47283	Glul	Resf1	Tcf12	Krt7	Cyp3a25	Psd3	Rasal2	Cox6a1
St3gal4		Idh1	Eps8l3	Bpnt1	Rps21		Rinl	Cst6	Cbx3	Ccnd1	Ttr	Npc1	Thbs1	Tmprss2	Nampt	Dmxl2	Runx1t1	Pgd
Atp5j2		Cat	Dnase1	Cox6b1	Rpl36a		Gpr55	Sar1b	Kif15	Zfas1	Ssr3	Ipmk	Fryl	Galnt6	Casp3	Gnai2	Etv1	Tgfbi
Lgals4		Smim24	Ifrd1	Mogat2	Rpl7		Mycbp2	Tm6sf2	Tyms	Axin2	Tpd52	Prr13	Rnase4	Spats2l	Cd74	Inpp5b	Rbp4	Chchd2
Gpd1		Edf1	Slc34a2	Dhrs4	Cluh		Fnbp1	Tm4sf5	Eif4a1	Nedd4	Bace2	Klf6	Vldlr	Scnn1a	Tax1bp1	Map1a	Lhx1	Cda
Slc26a3		Fbln1	Tent5a	Idh1	Rpl31		Zfp36l2	Cubn	Hist1h3e	Serbp1	Creb3l4	Gch1	Nav2	Xbp1	Atp1b1	Pea15a	Rap1b	Socs2
Abcd3		Ckmt1	Hbegf	Acadm	Rplp1		Cst7	Asah2	Rad21	Rpl7a	Tmprss2	Rasgef1b	Tulp4	Chst4	Clec2h	Bpgm	Nav1	Ndufs3
Ndufa4		Slc5a12	Vegfa	Cox4i1	Rpl36al		Arhgap30	Sult2b1	Incenp	C1qbp	Tspan13	Npc1l1	Ivns1abp	Bace2	Maf	St6galnac2	Cspp1	Kitl
Aldh9a1		Mpp1	Aldh4a1	Phgr1	Atp5g2		Sh2d2a	Scp2	Hist1h2an	Kcne3	Kcnk1	Itpk1	Golgb1	Hspa5	Aspa	Ly6g6d	Tceal9	Ndufa11
Atp5c1		Atp1b1	Vil1	Atp5g3	Rps28		Stat4	Hpgd	Dtymk	Snrpf	Stx17	St14	Snrnp70	Cyp51	Trafd1	Hopx	Smpd3	Ndufs2
Tm6sf2		Pepd	Selenoi	Otc	Rpl41			Glud1	Srsf7	Ivns1abp	Mcf2l	Anxa2	Tia1	Inava	Cyp4v3	Prox1	Pwwp3b	Vdac2
